# Supplementary material for: The niche of Borrelia burgdorferi sensu lato in Europe is predictable and mappable
Source: One Health. 2025 Dec 24;22:101313. doi: 10.1016/j.onehlt.2025.101313 (PMC12811546; doi:10.1016/j.onehlt.2025.101313)
Supplement: Supplementary file 2 — Supplemental File S2. Data on the performance of models for each genus of vertebrates included in this study, reported as hosts of Ixodes ricinus and/or competent reservoirs of Borrelia burgdorferi s.l. Threshold indicates the optimal value to convert the habitat suitability map into a binary presence/absence map (higher value is a better model). Other indexes include the area under the curve (AUC), sensitivity and specificity (false negatives and false positives), the proportion of correctly classified points. The kappa statistic is a method to evaluate the performance of models predicting presence/absence probability. [file mmc2.xlsx]

## Sheet: Hoja 1
Genus	Threshold	AUC	Sensitivity	Specificity	Proportion correct	Kappa	Decision
Accipiter	0.62	0.883916	0.692402	0.691621	0.692259	0.330397
Acrocephalus	0.57	0.927187	0.713208	0.713442	0.713325	0.426659
Actitis	0.572	0.915091	0.707125	0.707319	0.707227	0.413511
Alauda	0.58	0.931568	0.715551	0.715651	0.715595	0.430655
Alces	0.432	0.972528	0.731132	0.73661	0.735915	0.391331
Alectoris	0.524	0.944296	0.722983	0.718195	0.719429	0.404408
Apodemus	0.554	0.934202	0.716494	0.716198	0.716274	0.395442
Aquila	0.568	0.917196	0.707997	0.707954	0.707964	0.366183
Arvicola	0.448	0.961125	0.730323	0.720702	0.72163	0.33969
Asio	0.542	0.93348	0.716245	0.716356	0.716315	0.422094
Athene	0.492	0.950879	0.724841	0.721719	0.722275	0.382527
Bombycilla	0.566	0.956934	0.728115	0.726384	0.727159	0.45264
Burhinus	0.424	0.957009	0.728011	0.724726	0.725028	0.330584
Buteo	0.598	0.902809	0.700964	0.70117	0.701074	0.400576
Buteo	0.598	0.902809	0.700964	0.70117	0.701074	0.400576
Calandrella	0.266	0.96232	0.755285	0.704152	0.707975	0.311251	Removed
Calidris	0.394	0.927544	0.738185	0.692271	0.696139	0.282481
Canis	0.508	0.93652	0.719008	0.716365	0.716949	0.387609
Capra	0.408	0.992953	0.800719	0.687379	0.706786	0.423722
Capreolus	0.56	0.933697	0.716316	0.71576	0.715962	0.419457
Carduelis	0.604	0.913201	0.706494	0.70647	0.706486	0.402458
Carpodacus	0.512	0.967076	0.733296	0.72672	0.728555	0.437356
Certhia	0.568	0.947214	0.723311	0.722955	0.723128	0.446002
Cervus	0.5	0.942267	0.72094	0.717195	0.71794	0.380722
Cettia	0.464	0.958655	0.72871	0.719513	0.720778	0.365707
Chalcides	0.084	0.977709	0.961731	0.416966	0.418595	0.0238832	Removed
Cinclus	0.552	0.91793	0.70845	0.707879	0.708103	0.407998
Circus	0.534	0.9038	0.701429	0.701522	0.701502	0.35136
Coturnix	0.556	0.925443	0.712145	0.712294	0.712247	0.403813
Cricetus	0.312	0.950071	0.923208	0.522087	0.523884	0.0299471
Crocidura	0.482	0.957726	0.728212	0.720358	0.721496	0.369438
Cyanistes	0.584	0.943874	0.721828	0.72172	0.721785	0.440516
Dama	0.37	0.970981	0.754441	0.70197	0.706404	0.334591
Dryomys	0.524	0.838532	0.83408	0.503157	0.503454	0.00252995
Elaphe	0.24	0.970931	0.882022	0.581927	0.58784	0.133868	Removed
Eliomys	0.426	0.962111	0.736603	0.710895	0.713136	0.321638
Erinaceus	0.54	0.962322	0.730696	0.730784	0.730744	0.460004
Erithacus	0.59	0.934021	0.71708	0.716205	0.716633	0.433034
Eumeces	0.088	0.960367	0.949667	0.48342	0.484397	0.0179478	Removed
Falco	0.61	0.887605	0.693487	0.693701	0.693568	0.382969
Ficedula	0.606	0.86989	0.685097	0.684164	0.684735	0.363591
Fringilla	0.61	0.907203	0.703592	0.703431	0.703544	0.390055
Galerida	0.444	0.936942	0.717865	0.718066	0.718032	0.365489
Garrulus	0.592	0.91796	0.708746	0.708808	0.70877	0.413381
Genetta	0.45	0.974306	0.736501	0.715127	0.717271	0.357629
Glis	0.254	0.96212	0.864818	0.56619	0.573644	0.142821	Removed
Herpestes	0.256	0.992637	0.861421	0.562861	0.572287	0.233827	Removed
Hippolais	0.494	0.954976	0.72703	0.726397	0.726619	0.441406
Hystrix	0.402	0.89691	0.893793	0.502228	0.502385	0.0015254	Removed
Jaculus	0.112	0.98006	0.957429	0.482024	0.484248	0.0392866	Removed
Jynx	0.62	0.878133	0.688978	0.688874	0.688956	0.338128
Lacerta	0.528	0.944907	0.724024	0.716618	0.717867	0.368493
Lagopus	0.524	0.953633	0.726258	0.717764	0.719636	0.400573
Lepus	0.59	0.916216	0.71376	0.704037	0.709934	0.415189
Locustella	0.59	0.911266	0.705594	0.70525	0.70544	0.410163
Lutra	0.526	0.953492	0.726154	0.726072	0.726106	0.447983
Martes	0.556	0.926052	0.712427	0.711737	0.711904	0.379516
Meles	0.56	0.966598	0.733057	0.73298	0.733018	0.466049
Micromys	0.372	0.968332	0.751218	0.705435	0.709157	0.324941
Microtus	0.548	0.933551	0.716215	0.716119	0.71615	0.413558
Monticola	0.246	0.973338	0.831102	0.637004	0.645291	0.242475	Removed
Motacilla	0.61	0.908236	0.704064	0.704006	0.704047	0.389974
Mus	0.478	0.920211	0.709387	0.709959	0.709852	0.354502
Muscardinus	0.4	0.975519	0.766784	0.690442	0.697001	0.340471
Muscicapa	0.582	0.921286	0.71032	0.710497	0.710395	0.419432
Mustela	0.6	0.912664	0.706108	0.706145	0.706123	0.409743
Myodes	0.37	0.950135	0.789171	0.651072	0.658556	0.236988
Natrix	0.602	0.878613	0.689476	0.687977	0.688925	0.372788
Neomys	0.408	0.948015	0.723429	0.718064	0.718624	0.324562
Nucifraga	0.584	0.945756	0.723842	0.721094	0.723016	0.429406
Numenius	0.584	0.946888	0.723019	0.723112	0.723061	0.445993
Oenanthe	0.6	0.903611	0.701349	0.701711	0.701527	0.403231
Ondatra	0.368	0.966907	0.792135	0.671175	0.677275	0.256236
Oriolus	0.536	0.91348	0.706109	0.706411	0.706342	0.361145
Oryctolagus	0.522	0.961112	0.730038	0.7278	0.728599	0.446781
Ovis	0.126	0.956805	0.93657	0.508038	0.509448	0.0250936	Removed
Panurus	0.57	0.931851	0.741523	0.697125	0.719909	0.438971
Paraechinus	0.046	0.975253	0.965981	0.382298	0.38294	0.0130876	Removed
Parus	0.604	0.919285	0.70953	0.70951	0.709524	0.407779
Perdix	0.532	0.966139	0.732546	0.731886	0.732142	0.458346
Petronia	0.366	0.975489	0.737086	0.731778	0.732291	0.36758
Phasianus	0.56	0.950897	0.724974	0.725099	0.725045	0.44729
Phoenicurus	0.6	0.890719	0.69499	0.695247	0.695099	0.38935
Phylloscopus	0.592	0.9137	0.706632	0.706693	0.706657	0.411204
Picus	0.572	0.943993	0.721913	0.721322	0.721627	0.443324
Pitymys	0.312	0.986371	0.832372	0.626068	0.63194	0.239216
Pluvialis	0.57	0.931828	0.715348	0.714827	0.715032	0.421937
Podarcis	0.48	0.975788	0.761379	0.71501	0.728127	0.448095
Poecile	0.58	0.932004	0.715835	0.715812	0.715825	0.430807
Prunella	0.584	0.925371	0.712429	0.712435	0.712432	0.423897
Psammodromus	0.398	0.984146	0.757539	0.693964	0.699128	0.349868
Pyrrhocorax	0.216	0.982403	0.873534	0.591302	0.600635	0.209367	Removed
Pyrrhula	0.59	0.932601	0.71617	0.716003	0.716104	0.42973
Rattus	0.526	0.948841	0.723836	0.722237	0.722595	0.39969
Regulus	0.586	0.932846	0.716261	0.716112	0.716197	0.431407
Remiz	0.348	0.932144	0.77492	0.659911	0.667102	0.24347	Removed
Riparia	0.55	0.918272	0.708583	0.70896	0.708819	0.40757
Rupicapra	0.192	0.979958	0.893685	0.570596	0.576558	0.146343	Removed
Saxicola	0.572	0.933297	0.716207	0.716414	0.716312	0.432466
Serinus	0.55	0.925242	0.712028	0.710201	0.710633	0.377099
Sitta	0.568	0.938918	0.719336	0.71922	0.719284	0.438012
Sorex	0.476	0.944602	0.721813	0.720087	0.72046	0.393282
Strix	0.546	0.953276	0.726402	0.726367	0.726384	0.452706
Sturnus	0.532	0.962125	0.73092	0.72968	0.730179	0.455689
Sus	0.524	0.937546	0.718092	0.716868	0.717158	0.390606
Sylvia	0.6	0.915287	0.707546	0.707525	0.707539	0.40429
Talpa	0.478	0.972372	0.736244	0.734952	0.73537	0.456403
Trachylepis	0.6425	0.841075	0.839641	0.501133	0.501167	0.000189352
Tringa	0.586	0.92448	0.711703	0.71194	0.711838	0.419814
Troglodytes	0.59	0.9258	0.712746	0.712771	0.712755	0.420655
Turdus	0.62	0.903081	0.701975	0.701309	0.701828	0.364601
Tyto	0.516	0.95013	0.724474	0.720891	0.721737	0.404514
Upupa	0.456	0.923903	0.711371	0.711803	0.711719	0.363166
Vanellus	0.59	0.940253	0.719956	0.719984	0.719966	0.432673
Vulpes	0.582	0.923353	0.711109	0.711286	0.711213	0.416826
Zootoca	0.442	0.965873	0.734486	0.728663	0.729816	0.413737
