# Supplementary material for: The niche of Borrelia burgdorferi sensu lato in Europe is predictable and mappable
Source: One Health. 2025 Dec 24;22:101313. doi: 10.1016/j.onehlt.2025.101313 (PMC12811546; doi:10.1016/j.onehlt.2025.101313)
Supplement: Supplementary file 3 — Supplemental File S3. A spatial datafile of the infection rates of Borrelia burgdorferi in host-seeking Ixodes ricinus nymphs collected in Europe. The dataset includes all the variables tested suitable for modelling (this study) including climate, actual records and modeled distribution of the vector tick, actual and modeled prevalence rates in ticks, and the modeled distribution of Borrelia burgdorferi s.l. The dataset is a GeoPackage that can be viewed with standard and open geostatistical software. [file mmc3.zip]

Archive with 1 entries (1 files):
- Suppl_material_3.gpkg
